# Supplementary material for: Endophytic Bacteria Bacillus subtilis, Isolated from Zea mays, as Potential Biocontrol Agent against Botrytis cinerea
Source: Biology (Basel). 2021 Jun 1;10(6):492. doi: 10.3390/biology10060492 (PMC8229056; doi:10.3390/biology10060492)
Supplement: Supplementary file 1 [file biology-10-00492-s001.zip]

Archive with 1 entries (1 files):
- biology-1190722-supplementary.pdf
